# Supplementary material for: Identification of the agr Peptide of Listeria monocytogenes
Source: Front Microbiol. 2016 Jun 22;7:989. doi: 10.3389/fmicb.2016.00989 (PMC4916163; doi:10.3389/fmicb.2016.00989)
Supplement: Supplementary file 2 [file Data_Sheet_1.XLSX]

## Sheet: Fig 1A
EGD-eluxPII vs. ΔagrDluxPII
Timepoint	p value
0	0.0558411	ns
1	0.00551832	**
2	0.00350286	**
3	0.00200247	**
4	0.000147412	****
5	< 0.0001	****
6	< 0.0001	****
7	< 0.0001	****
8	0.000254874	***
9	0.00743723	**
10	0.00227377	**
11	0.0241336	*
12	0.00086115	***
13	0.60311	ns
14	0.0637457	ns
15	0.273297	ns
	Statistical analysis was performed by comparing RLU of EGD-eluxPII vs. ΔagrDluxPII using Student's t test
	ns: not significant

## Sheet: Fig 1B
comparison	Δlux/WT- vs. Δlux/Δ-		Δlux/WT - vs. Δlux/Δ BD+		Δlux/WT - vs. WTlux/Δ-
timepoint	p value		p value		p value
0	0.6623	ns	> 0.9999	ns	0.2501	ns
1	> 0.9999	ns	0.9122	ns	0.0003	***
2	> 0.9999	ns	0.0091	**	0.0003	***
3	> 0.9999	ns	0.0001	***	0.0026	**
4	0.1514	ns	0.0003	***	0.8823	ns
5	0.0107	*	< 0.0001	****	> 0.9999	ns
6	0.0201	*	< 0.0001	****	> 0.9999	ns
7	0.3083	ns	0.0445	*	> 0.9999	ns
8	0.8024	ns	0.0035	**	> 0.9999	ns
9	0.1819	ns	0.0069	**	> 0.9999	ns
10	> 0.9999	ns	0.01	*	0.9953	ns
11	0.1192	ns	0.0061	**	> 0.9999	ns
12	> 0.9999	ns	0.3759	ns	> 0.9999	ns
13	> 0.9999	ns	> 0.9999	ns	> 0.9999	ns
14	> 0.9999	ns	> 0.9999	ns	> 0.9999	ns
15	> 0.9999	ns	> 0.9999	ns	> 0.9999	ns
	Statistical analysis of RLU was performed using GraphPad Prism (version 6)
	Statistical test: ANOVA comparing all groups to the control condition (Δlux/WT- co-incubuation), Bonferroni post-tst analysis was performed to correct for multiple comparisons
	ns: not significant

## Sheet: Fig 3A
comparison	control vs. R5T0	control vs. R5T1	control vs. R5T2	control vs. R5T3	control vs. R5T4	control vs. R5T5	control vs. R4T0	control vs. R4T1	control vs. R6T0	control vs. R6T1
timepoint	p value	p value	p value	p value	p value	p value	p value	p value	p value	p value
2	> 0.9999	> 0.9999	> 0.9999	> 0.9999	> 0.9999	> 0.9999	> 0.9999	> 0.9999	> 0.9999	> 0.9999
3	< 0.0001	0.8886	0.0492	> 0.9999	0.1465	> 0.9999	> 0.9999	> 0.9999	0.0319	> 0.9999
4	0.0013	< 0.0001	< 0.0001	0.0236	< 0.0001	< 0.0001	0.0605	0.0389	0.0783	0.0023
5	> 0.9999	< 0.0001	< 0.0001	0.0773	< 0.0001	< 0.0001	0.1528	0.2266	0.028	0.1416
6	> 0.9999	< 0.0001	< 0.0001	0.2696	< 0.0001	< 0.0001	0.0685	0.186	0.0683	> 0.9999
7	> 0.9999	0.0002	< 0.0001	0.0879	< 0.0001	< 0.0001	0.0062	0.0261	0.2825	0.0816
8	> 0.9999	0.072	0.0177	> 0.9999	0.0105	0.0298	0.1301	0.4194	> 0.9999	> 0.9999
9	0.3523	0.001	0.0004	0.2086	0.0002	0.002	0.0528	0.0362	0.3717	0.0724
10	> 0.9999	0.0061	0.0045	0.0613	0.002	0.004	0.112	0.0442	0.4097	0.0448
2	ns	ns	ns	ns	ns	ns	ns	ns	ns	ns
3	****	ns	*	ns	ns	ns	ns	ns	*	ns
4	**	****	****	*	****	****	ns	*	ns	**
5	ns	****	****	ns	****	****	ns	ns	*	ns
6	ns	****	****	ns	****	****	ns	ns	ns	ns
7	ns	***	****	ns	****	****	**	*	ns	ns
8	ns	ns	*	ns	*	*	ns	ns	ns	ns
9	ns	***	***	ns	***	**	ns	*	ns	ns
10	ns	**	**	ns	**	**	ns	*	ns	*
	Statistical analysis of RLU was performed using GraphPad Prism (version 6)
	Statistical test: ANOVA comparing all groups to the control condition, Bonferroni post-tst analysis was performed to correct for multiple comparisons
	ns: not significant

## Sheet: Fig 3B
comparison	control vs. R5T0	control vs. R5T1	control vs. R5T2	control vs. R5T3	control vs. R5T4	control vs. R5T5	control vs. R4T0	control vs. R4T1	control vs. R6T0	control vs. R6T1
Timepoint	p value	p value	p value	p value	p value	p value	p value	p value	p value	p value
2	> 0.9999	> 0.9999	> 0.9999	> 0.9999	> 0.9999	> 0.9999	> 0.9999	0.4641	0.3397	> 0.9999
3	< 0.0001	> 0.9999	> 0.9999	> 0.9999	> 0.9999	> 0.9999	> 0.9999	> 0.9999	0.7641	> 0.9999
4	< 0.0001	< 0.0001	> 0.9999	> 0.9999	0.0487	0.002	> 0.9999	> 0.9999	> 0.9999	> 0.9999
5	< 0.0001	< 0.0001	> 0.9999	> 0.9999	0.0186	< 0.0001	> 0.9999	> 0.9999	> 0.9999	> 0.9999
6	< 0.0001	< 0.0001	> 0.9999	> 0.9999	0.0503	< 0.0001	> 0.9999	> 0.9999	> 0.9999	> 0.9999
7	0.1226	0.0002	> 0.9999	> 0.9999	> 0.9999	0.2469	> 0.9999	> 0.9999	> 0.9999	> 0.9999
8	> 0.9999	0.3202	> 0.9999	> 0.9999	> 0.9999	> 0.9999	> 0.9999	> 0.9999	> 0.9999	> 0.9999
9	> 0.9999	> 0.9999	> 0.9999	> 0.9999	> 0.9999	> 0.9999	> 0.9999	> 0.9999	> 0.9999	> 0.9999
10	> 0.9999	> 0.9999	> 0.9999	> 0.9999	> 0.9999	> 0.9999	> 0.9999	> 0.9999	> 0.9999	> 0.9999
2	ns	ns	ns	ns	ns	ns	ns	ns	ns	ns
3	****	ns	ns	ns	ns	ns	ns	ns	ns	ns
4	****	****	ns	ns	*	**	ns	ns	ns	ns
5	****	****	ns	ns	*	****	ns	ns	ns	ns
6	****	****	ns	ns	ns	****	ns	ns	ns	ns
7	ns	***	ns	ns	ns	ns	ns	ns	ns	ns
8	ns	ns	ns	ns	ns	ns	ns	ns	ns	ns
9	ns	ns	ns	ns	ns	ns	ns	ns	ns	ns
10	ns	ns	ns	ns	ns	ns	ns	ns	ns	ns
	Statistical analysis of RLU was performed using GraphPad Prism (version 6) by ANOVA with Bonferroni post-test correction for multiple comparisons to the control condition
	Statistical test: ANOVA comparing all groups to the control condition, Bonferroni post-tst analysis was performed to correct for multiple comparisons
	ns: not significant

## Sheet: Fig 3C
comparison	control vs. 0.005 µM	control vs. 0.05 µM	control vs. 0.5 µM	control vs. 5 µM	control vs. 50 µM
timepoint	p value	p value	p value	p value	p value
2	> 0.9999	> 0.9999	> 0.9999	> 0.9999	> 0.9999
3	> 0.9999	> 0.9999	0.1123	0.0029	0.014
4	> 0.9999	> 0.9999	> 0.9999	0.1415	0.0259
5	> 0.9999	0.8783	0.803	0.2496	> 0.9999
6	0.5642	0.3435	0.456	0.4239	> 0.9999
7	> 0.9999	> 0.9999	> 0.9999	> 0.9999	0.0078
8	0.7755	> 0.9999	> 0.9999	> 0.9999	> 0.9999
9	0.5735	0.8424	> 0.9999	> 0.9999	> 0.9999
10	0.4473	> 0.9999	> 0.9999	> 0.9999	> 0.9999
2	ns	ns	ns	ns	ns
3	ns	ns	ns	**	*
4	ns	ns	ns	ns	*
5	ns	ns	ns	ns	ns
6	ns	ns	ns	ns	ns
7	ns	ns	ns	ns	**
8	ns	ns	ns	ns	ns
9	ns	ns	ns	ns	ns
10	ns	ns	ns	ns	ns
	Statistical analysis of RLU was performed using GraphPad Prism (version 6) by ANOVA with Bonferroni post-test correction for multiple comparisons to the control condition
	Statistical test: ANOVA comparing all groups to the control condition, Bonferroni post-tst analysis was performed to correct for multiple comparisons
	ns: not significant

## Sheet: Fig 3D
comparison	control vs. 0.005 µM	control vs. 0.05 µM	control vs. 0.5 µM	control vs. 5 µM	control vs. 50 µM
timepoint	p value	p value	p value	p value	p value
2	> 0.9999	> 0.9999	> 0.9999	> 0.9999	> 0.9999
3	> 0.9999	> 0.9999	0.0198	< 0.0001	< 0.0001
4	> 0.9999	> 0.9999	> 0.9999	0.0049	0.0004
5	> 0.9999	> 0.9999	> 0.9999	0.0004	< 0.0001
6	> 0.9999	> 0.9999	> 0.9999	0.0092	0.0004
7	> 0.9999	> 0.9999	> 0.9999	> 0.9999	0.025
8	> 0.9999	> 0.9999	> 0.9999	0.1222	0.0157
9	> 0.9999	> 0.9999	> 0.9999	0.9764	0.3592
10	0.5564	0.1232	> 0.9999	> 0.9999	> 0.9999
2	ns	ns	ns	ns	ns
3	ns	ns	*	****	****
4	ns	ns	ns	**	***
5	ns	ns	ns	***	****
6	ns	ns	ns	**	***
7	ns	ns	ns	ns	*
8	ns	ns	ns	ns	*
9	ns	ns	ns	ns	ns
10	ns	ns	ns	ns	ns
	Statistical analysis of RLU was performed using GraphPad Prism (version 6) by ANOVA with Bonferroni post-test correction for multiple comparisons to the control condition
	Statistical test: ANOVA comparing all groups to the control condition, Bonferroni post-tst analysis was performed to correct for multiple comparisons
	ns: not significant

## Sheet: Fig 6A
comparison	control vs. Lp-AIP	control vs. Lm-AIP			control vs. Lp-AIP	control vs. Lm-AIP
timepoint	p value	p value
2	> 0.9999	> 0.9999		2	ns	ns
3	> 0.9999	0.0244		3	ns	*
4	> 0.9999	0.1052		4	ns	ns
5	> 0.9999	0.0473		5	ns	*
6	0.9607	0.0266		6	ns	*
7	> 0.9999	0.7625		7	ns	ns
8	0.8287	0.7559		8	ns	ns
9	0.9671	0.7407		9	ns	ns
10	> 0.9999	0.7681		10	ns	ns
11	> 0.9999	> 0.9999		11	ns	ns
12	> 0.9999	> 0.9999		12	ns	ns
	Statistical analysis of RLU was performed using GraphPad Prism (version 6) by ANOVA with Bonferroni post-test correction for multiple comparisons to the control condition
	Statistical test: ANOVA comparing all groups to the control condition, Bonferroni post-tst analysis was performed to correct for multiple comparisons
	ns: not significant

## Sheet: Fig 6B
comparison	control vs. Lp-AIP	control vs. Lm-AIP			control vs. Lp-AIP	control vs. Lm-AIP
timepoint	p value	p value
2	> 0.9999	> 0.9999		2	ns	ns
3	> 0.9999	0.0015		3	ns	**
4	> 0.9999	0.017		4	ns	*
5	> 0.9999	0.0289		5	ns	*
6	> 0.9999	0.0646		6	ns	ns
7	> 0.9999	0.1557		7	ns	ns
8	> 0.9999	0.1734		8	ns	ns
9	> 0.9999	0.5456		9	ns	ns
10	> 0.9999	> 0.9999		10	ns	ns
11	0.2014	0.193		11	ns	ns
12	> 0.9999	> 0.9999		12	ns	ns
	Statistical analysis of RLU was performed using GraphPad Prism (version 6) by ANOVA with Bonferroni post-test correction for multiple comparisons to the control condition
	Statistical test: ANOVA comparing all groups to the control condition, Bonferroni post-tst analysis was performed to correct for multiple comparisons
	ns: not significant
